# Supplementary material for: Diverse Molecular Mechanisms Underlying Microbe-Inducing Male Killing in the Moth Homona magnanima
Source: Appl Environ Microbiol. 2023 Apr 26;89(5):e02095-22. doi: 10.1128/aem.02095-22 (PMC10231181; doi:10.1128/aem.02095-22)
Supplement: Supplemental file 1 — Supplemental material. Download aem.02095-22-s0001.xlsx, XLSX file, 0.04 MB [file aem.02095-22-s0001.xlsx]

## Sheet: Table S1
Table S1. Enriched pathways of H. magnanima genes associated with MK microbial infections
Comparisons	GO	P value	Fold changes	Pathway
NSR males vs OGV males	GO cellular components	0.0379	2.8	Mitochondrion
		0.0379	3.7	Mitochondrial envelope
		0.0379	4.7	Mitochondrial inner membrane
		0.0379	4.3	Organelle inner membrane
		0.0379	2.4	Organelle membrane
		0.0379	3.9	Mitochondrial membrane
		0.042	9.5	Inner mitochondrial membrane protein complex
		0.0476	1.6	Cytoplasm
		0.0476	8.4	Respirasome
	GO molecular function	0.0167	14.6	NADH dehydrogenase activity
		0.0167	14.6	NAD(P)H dehydrogenase (quinone) activity
		0.0167	14.6	NADH dehydrogenase (ubiquinone) activity
		0.0167	6.6	Primary active transmembrane transporter activity
		0.0167	11.7	Oxidoreductase activity, acting on NAD(P)H
		0.0167	14.6	Oxidoreductase activity, acting on NAD(P)H, quinone or similar compound as acceptor
		0.0167	14.6	NADH dehydrogenase (quinone) activity
		0.025	12.5	Oxidoreduction-driven active transmembrane transporter activity
		0.0427	19.4	Structural constituent of cytoskeleton
		0.0427	19.4	P-type ion transporter activity
		0.0427	2.5	Oxidoreductase activity
		0.0427	19.4	ATPase-coupled cation transmembrane transporter activity
		0.0427	19.4	P-type transmembrane transporter activity
NSR males vs Spiroplasma males	GO cellular components	0.000957	4	Mitochondrion
		0.000957	7.5	Ribosome
		0.00237	14.7	Respirasome
		0.0359	1.7	Cytoplasm
		0.0359	4.1	Mitochondrial envelope
		0.0359	5.2	Mitochondrial inner membrane
		0.0359	4.7	Organelle inner membrane
		0.0359	4.4	Mitochondrial membrane
		0.0448	16.6	Large ribosomal subunit
		0.0448	2.4	Organelle membrane
		0.0448	3.4	Organelle envelope
		0.0448	3.4	Envelope
		0.0448	4.2	Ribonucleoprotein complex
NSR males vs Wolbachia males	GO cellular components	0.0123	2	Integral component of membrane
		0.0123	1.9	Intrinsic component of membrane
		0.0222	126.2	Focal adhesion
		0.0222	1.7	Membrane
		0.0222	126.2	Cell-substrate junction
	GO molecular function	0.0472	1.5	Catalytic activity
		0.0472	26	Protein tyrosine/serine/threonine phosphatase activity
		0.0472	32.5	Oxidoreductase activity, acting on single donors with incorporation of molecular oxygen
		0.0472	32.5	Oxidoreductase activity, acting on single donors with incorporation of molecular oxygen, incorporation of two atoms of oxygen

## Sheet: Table S2
Table S2. Differentially expressed host contigs among males harboring male killers.
Contigs	Wol	Spi	OGV	B.mori geneID	B.mori chromosome	Descriptions
TRINITY_DN23076_c0_g1_i2	Up	Up	NA	KWMTBOMO16637	Bomo_Scaf060	21.5 kDa small heat shock protein
TRINITY_DN22466_c0_g1_i1	Up	Up	Up	KWMTBOMO06772	Bomo_Chr11	10 kDa heat shock protein, mitochondrial
TRINITY_DN31017_c0_g1_i3	Up	Up	Up	KWMTBOMO12581	Bomo_Chr21	28S ribosomal protein S30, mitochondrial
TRINITY_DN36499_c2_g1_i13	Up	Up	Up	KWMTBOMO06360	Bomo_Chr11	E3 ubiquitin-protein ligase znrf2
TRINITY_DN31823_c1_g3_i3	Up	Up	Up	KWMTBOMO16484	Bomo_Scaf001	glutathione S-transferase 1
TRINITY_DN22943_c0_g2_i1	Up	Up	Up	KWMTBOMO00786	Bomo_Chr2	histidine triad nucleotide-binding protein 1-like
TRINITY_DN25739_c0_g2_i2	Up	Up	Up	KWMTBOMO08941	Bomo_Chr15	hypothetical protein B5V51 3247
TRINITY_DN34097_c0_g3_i1	Up	Up	Up	KWMTBOMO14137	Bomo_Chr23	hypothetical protein evm 000886
TRINITY_DN28142_c3_g2_i7	Up	Up	Up	KWMTBOMO00184	Bomo_Chr1	hypothetical protein evm 013185
TRINITY_DN33716_c5_g1_i4	Up	Up	Up	KWMTBOMO08542	Bomo_Chr14	Krueppel homolog 2
TRINITY_DN32296_c0_g2_i2	Up	Up	Up	KWMTBOMO04887	Bomo_Chr9	membrane alanyl aminopeptidase-like
TRINITY_DN37143_c1_g1_i5	Up	Up	Up	KWMTBOMO14186	Bomo_Chr23	NADH-ubiquinone oxidoreductase 49 kDa subunit
TRINITY_DN27729_c2_g2_i1	Up	Up	Up	KWMTBOMO06373	Bomo_Chr11	NHP2-like protein 1
TRINITY_DN25345_c0_g1_i3	Up	Up	Up	KWMTBOMO10466	Bomo_Chr17	Prostaglandin reductase 1
TRINITY_DN35763_c2_g1_i3	Up	Up	Up	KWMTBOMO05895	Bomo_Chr10	protoheme IX farnesyltransferase, mitochondrial
TRINITY_DN30696_c0_g1_i1	Up	Up	Up	KWMTBOMO04880	Bomo_Chr9	ras suppressor protein 1
TRINITY_DN23420_c0_g1_i1	Up	Up	Up	KWMTBOMO04875	Bomo_Chr9	Transgelin
TRINITY_DN23537_c0_g1_i4	Up	Up	Up	KWMTBOMO12794	Bomo_Chr21	uncharacterized protein LOC106122396
TRINITY_DN32045_c1_g2_i1	Up	Up	Up	KWMTBOMO09941	Bomo_Chr16	uncharacterized protein LOC110371708
TRINITY_DN23548_c1_g1_i1	Up	Up	Up	KWMTBOMO05080	Bomo_Chr9	venom allergen 5-like
TRINITY_DN31225_c0_g1_i4	Up	Up	NA	KWMTBOMO14263	Bomo_Chr24	23 kDa integral membrane protein-like
TRINITY_DN30173_c0_g2_i1	Up	Up	NA	KWMTBOMO04740	Bomo_Chr8	B-cell receptor-associated protein 31
TRINITY_DN26674_c2_g1_i3	Up	Up	NA	KWMTBOMO05182	Bomo_Chr9	cytochrome b5-related protein-like
TRINITY_DN29584_c1_g2_i9	Up	Up	NA	KWMTBOMO16168	Bomo_Chr28	glucose dehydrogenase
TRINITY_DN30264_c2_g1_i5	Up	Up	NA	KWMTBOMO16088	Bomo_Chr27	heat shock protein 70
TRINITY_DN30116_c4_g2_i1	Up	Up	NA	KWMTBOMO02376	Bomo_Chr5	HSP19.6
TRINITY_DN25108_c0_g1_i1	Up	Up	NA	KWMTBOMO16126	Bomo_Chr27	HSP19.7
TRINITY_DN23578_c0_g1_i3	Up	Up	NA	KWMTBOMO16001	Bomo_Chr27	HSP20.2
TRINITY_DN31133_c0_g1_i12	Up	Up	NA	KWMTBOMO00244	Bomo_Chr1	hypothetical protein B5V51 1267
TRINITY_DN27688_c0_g1_i1	Up	Up	NA	KWMTBOMO00473	Bomo_Chr1	hypothetical protein B5V51 6865
TRINITY_DN23381_c0_g1_i1	Up	Up	NA	KWMTBOMO14297	Bomo_Chr24	ommochrome-binding protein-like
TRINITY_DN31676_c1_g1_i6	Up	Up	NA	KWMTBOMO09355	Bomo_Chr15	peroxiredoxin 1
TRINITY_DN32145_c2_g1_i1	Up	Up	NA	KWMTBOMO08747	Bomo_Chr15	protein obstructor-E
TRINITY_DN28897_c4_g2_i5	Up	Up	NA	KWMTBOMO16524	Bomo_Scaf007	serine/arginine-rich splicing factor 2
TRINITY_DN26549_c2_g2_i1	Up	Up	NA	KWMTBOMO14815	Bomo_Chr24	translocon-associated protein subunit delta
TRINITY_DN23620_c0_g1_i1	Up	Up	NA	KWMTBOMO01738	Bomo_Chr4	uncharacterized protein LOC106127544
TRINITY_DN28489_c1_g1_i2	Up	Up	NA	KWMTBOMO09136	Bomo_Chr15	uncharacterized protein LOC106136943
TRINITY_DN36109_c2_g1_i10	Up	Up	NA	KWMTBOMO05066	Bomo_Chr9	UPF0389 protein CG9231
TRINITY_DN36899_c4_g1_i12	Up	NA	Up	KWMTBOMO00574	Bomo_Chr1	basement membrane-specific heparan sulfate proteoglycan core protein
TRINITY_DN26971_c5_g1_i1	Up	NA	Up	KWMTBOMO13816	Bomo_Chr23	Chain A
TRINITY_DN33736_c0_g1_i14	Up	NA	Up	KWMTBOMO10442	Bomo_Chr17	charged multivesicular body protein 6-A
TRINITY_DN28997_c0_g5_i1	Up	NA	Up	KWMTBOMO10974	Bomo_Chr18	cuticle protein
TRINITY_DN30807_c5_g2_i1	Up	NA	Up	KWMTBOMO11223	Bomo_Chr19	cuticular protein RR-1 motif 19 precursor
TRINITY_DN29471_c2_g1_i1	Up	NA	Up	KWMTBOMO00684	Bomo_Chr2	glutamate decarboxylase
TRINITY_DN24610_c1_g1_i2	Up	NA	Up	KWMTBOMO01075	Bomo_Chr3	heat shock protein
TRINITY_DN30679_c1_g1_i13	Up	NA	Up	KWMTBOMO01059	Bomo_Chr3	hydroxyacyl-coenzyme A dehydrogenase, mitochondrial-like
TRINITY_DN29317_c5_g1_i4	Up	NA	Up	KWMTBOMO15453	Bomo_Chr25	phytanoyl-CoA dioxygenase, peroxisomal-like
TRINITY_DN32142_c0_g1_i2	Up	NA	Up	KWMTBOMO14788	Bomo_Chr24	serine protease
TRINITY_DN32294_c4_g1_i1	Up	NA	Up	KWMTBOMO08020	Bomo_Chr13	tetraspanin-2A
TRINITY_DN34684_c0_g1_i2	Up	NA	Up	KWMTBOMO14790	Bomo_Chr24	transferrin-like
TRINITY_DN35322_c0_g4_i1	Up	NA	Up	KWMTBOMO03609	Bomo_Chr6	trypsin-4-like
TRINITY_DN27556_c2_g1_i1	Up	NA	Up	KWMTBOMO01528	Bomo_Chr3	uncharacterized protein LOC113232305
TRINITY_DN32092_c0_g2_i2	Up	NA	Up	KWMTBOMO12335	Bomo_Chr20	uncharacterized protein LOC113401290
TRINITY_DN30973_c2_g3_i2	Up	NA	Up	KWMTBOMO00390	Bomo_Chr1	uncharacterized protein LOC113519506
TRINITY_DN29569_c3_g1_i2	Up	NA	Up	KWMTBOMO04990	Bomo_Chr9	uncharacterized protein LOC114362231
TRINITY_DN24765_c0_g2_i2	Up	NA	NA	KWMTBOMO16637	Bomo_Scaf060	19.9 kDa small heat shock protein
TRINITY_DN25359_c3_g1_i2	Up	NA	NA	KWMTBOMO12939	Bomo_Chr22	27 kDa hemolymph protein-like precursor
TRINITY_DN22633_c0_g1_i3	Up	NA	NA	KWMTBOMO09231	Bomo_Chr15	28S ribosomal protein S14, mitochondrial-like
TRINITY_DN25444_c1_g3_i1	Up	NA	NA	KWMTBOMO08767	Bomo_Chr15	39S ribosomal protein L30, mitochondrial
TRINITY_DN27795_c0_g2_i1	Up	NA	NA	KWMTBOMO03666	Bomo_Chr6	50S ribosomal protein L1
TRINITY_DN35594_c1_g1_i1	Up	NA	NA	KWMTBOMO15497	Bomo_Chr26	ABC transporter G family member 23
TRINITY_DN25615_c0_g2_i1	Up	NA	NA	KWMTBOMO10464	Bomo_Chr17	alcohol dehydrogenase AD7
TRINITY_DN25778_c0_g7_i3	Up	NA	NA	KWMTBOMO12686	Bomo_Chr21	Aliphatic nitrilase
TRINITY_DN26122_c1_g2_i1	Up	NA	NA	KWMTBOMO04886	Bomo_Chr9	aminopeptidase-N
TRINITY_DN34935_c1_g1_i10	Up	NA	NA	KWMTBOMO03986	Bomo_Chr7	annexin B9
TRINITY_DN25396_c0_g1_i2	Up	NA	NA	KWMTBOMO09008	Bomo_Chr15	aquaporin AQPAe.a
TRINITY_DN29463_c0_g1_i3	Up	NA	NA	KWMTBOMO08739	Bomo_Chr15	aquaporin AQP-Gra1
TRINITY_DN31811_c1_g1_i2	Up	NA	NA	KWMTBOMO13552	Bomo_Chr23	arf-GAP with SH3 domain, ANK repeat and PH domain-containing protein 1
TRINITY_DN32535_c3_g1_i1	Up	NA	NA	KWMTBOMO08799	Bomo_Chr15	autophagy protein 5
TRINITY_DN31365_c3_g5_i2	Up	NA	NA	KWMTBOMO01274	Bomo_Chr3	calcyclin-binding protein
TRINITY_DN22950_c0_g1_i2	Up	NA	NA	KWMTBOMO07126	Bomo_Chr12	Calponin/transgelin
TRINITY_DN23404_c0_g1_i2	Up	NA	NA	KWMTBOMO01607	Bomo_Chr4	carbonyl reductase
TRINITY_DN27733_c1_g1_i1	Up	NA	NA	KWMTBOMO13556	Bomo_Chr23	carboxylesterase 1C-like
TRINITY_DN27152_c2_g3_i1	Up	NA	NA	KWMTBOMO00238	Bomo_Chr1	chitinase-like protein EN03
TRINITY_DN32466_c2_g1_i4	Up	NA	NA	KWMTBOMO09182	Bomo_Chr15	choline-phosphate cytidylyltransferase A-like
TRINITY_DN31810_c2_g4_i3	Up	NA	NA	KWMTBOMO12902	Bomo_Chr22	CRT1
TRINITY_DN26616_c7_g3_i1	Up	NA	NA	KWMTBOMO11491	Bomo_Chr19	cytochrome b561 domain-containing protein 2
TRINITY_DN27002_c0_g1_i1	Up	NA	NA	KWMTBOMO09329	Bomo_Chr15	cytochrome P450 6A1, partial
TRINITY_DN36037_c0_g1_i1	Up	NA	NA	KWMTBOMO12342	Bomo_Chr21	cytochrome P450 6B7-like
TRINITY_DN29516_c0_g3_i1	Up	NA	NA	KWMTBOMO08578	Bomo_Chr15	delta-1-pyrroline-5-carboxylate dehydrogenase, mitochondrial
TRINITY_DN27176_c2_g5_i1	Up	NA	NA	KWMTBOMO07931	Bomo_Chr13	ets DNA-binding protein pokkuri
TRINITY_DN35228_c2_g1_i8	Up	NA	NA	KWMTBOMO00358	Bomo_Chr1	frequenin-1
TRINITY_DN34139_c0_g1_i5	Up	NA	NA	KWMTBOMO06105	Bomo_Chr11	gelsolin, partial
TRINITY_DN29563_c5_g1_i1	Up	NA	NA	KWMTBOMO01335	Bomo_Chr3	glutaredoxin-C4-like
TRINITY_DN27273_c0_g1_i2	Up	NA	NA	KWMTBOMO09031	Bomo_Chr15	glycerophosphodiester phosphodiesterase GDPD6-like
TRINITY_DN30155_c1_g1_i4	Up	NA	NA	KWMTBOMO05583	Bomo_Chr10	glyoxalase domain-containing protein 4
TRINITY_DN33430_c7_g4_i3	Up	NA	NA	KWMTBOMO16087	Bomo_Chr27	heat shock protein 90, partial
TRINITY_DN29345_c2_g2_i1	Up	NA	NA	KWMTBOMO16707	Bomo_Scaf112	HSP22.1
TRINITY_DN26095_c1_g1_i1	Up	NA	NA	KWMTBOMO11390	Bomo_Chr19	hypothetical protein B5V51 2310
TRINITY_DN31418_c5_g1_i2	Up	NA	NA	KWMTBOMO09181	Bomo_Chr15	hypothetical protein B5V51 3726
TRINITY_DN27697_c0_g1_i1	Up	NA	NA	KWMTBOMO13210	Bomo_Chr22	hypothetical protein B5X24 HaOG201828
TRINITY_DN25582_c1_g1_i3	Up	NA	NA	KWMTBOMO13101	Bomo_Chr22	hypothetical protein B5X24 HaOG206719, partial
TRINITY_DN24943_c4_g4_i3	Up	NA	NA	KWMTBOMO10499	Bomo_Chr17	hypothetical protein B5X24 HaOG210831
TRINITY_DN34254_c1_g1_i3	Up	NA	NA	KWMTBOMO08845	Bomo_Chr15	hypothetical protein evm 011838
TRINITY_DN32024_c2_g2_i4	Up	NA	NA	KWMTBOMO15032	Bomo_Chr25	insecticyanin-A-like
TRINITY_DN34608_c1_g2_i6	Up	NA	NA	KWMTBOMO12858	Bomo_Chr22	interferon-related developmental regulator 1
TRINITY_DN34303_c0_g1_i4	Up	NA	NA	KWMTBOMO14080	Bomo_Chr23	juvenile hormone esterase-like
TRINITY_DN27739_c0_g1_i1	Up	NA	NA	KWMTBOMO16212	Bomo_Chr28	la-related protein 6
TRINITY_DN24866_c0_g3_i8	Up	NA	NA	KWMTBOMO14236	Bomo_Chr23	leukocyte surface antigen CD53-like
TRINITY_DN30655_c1_g1_i1	Up	NA	NA	KWMTBOMO00545	Bomo_Chr1	L-lactate dehydrogenase
TRINITY_DN26851_c0_g2_i1	Up	NA	NA	KWMTBOMO09142	Bomo_Chr15	LOW QUALITY PROTEIN: uncharacterized protein LOC114355692
TRINITY_DN34446_c1_g3_i2	Up	NA	NA	KWMTBOMO09794	Bomo_Chr16	luciferin 4-monooxygenase-like
TRINITY_DN33857_c0_g1_i2	Up	NA	NA	KWMTBOMO04892	Bomo_Chr9	membrane alanyl aminopeptidase
TRINITY_DN32159_c3_g2_i1	Up	NA	NA	KWMTBOMO07685	Bomo_Chr13	Mitochondrial import inner membrane translocase subunit Tim8
TRINITY_DN32012_c1_g1_i2	Up	NA	NA	KWMTBOMO08968	Bomo_Chr15	multidrug resistance-associated protein 4-like
TRINITY_DN30203_c2_g1_i9	Up	NA	NA	KWMTBOMO09526	Bomo_Chr16	NPC intracellular cholesterol transporter 2-like
TRINITY_DN31112_c0_g4_i2	Up	NA	NA	KWMTBOMO15943	Bomo_Chr27	nuclear factor interleukin-3-regulated protein
TRINITY_DN34267_c2_g1_i5	Up	NA	NA	KWMTBOMO08820	Bomo_Chr15	Nucleoside diphosphate kinase
TRINITY_DN29985_c3_g1_i4	Up	NA	NA	KWMTBOMO05669	Bomo_Chr10	probable Bax inhibitor 1
TRINITY_DN29116_c0_g3_i5	Up	NA	NA	KWMTBOMO05736	Bomo_Chr10	probable serine hydrolase
TRINITY_DN26390_c3_g4_i1	Up	NA	NA	KWMTBOMO14632	Bomo_Chr24	proteasome subunit alpha type-2
TRINITY_DN29358_c0_g2_i3	Up	NA	NA	KWMTBOMO12685	Bomo_Chr21	proteasome subunit beta type-3
TRINITY_DN34902_c0_g1_i1	Up	NA	NA	KWMTBOMO08445	Bomo_Chr14	protein mesh
TRINITY_DN30283_c2_g1_i4	Up	NA	NA	KWMTBOMO05295	Bomo_Chr9	pyruvate kinase-like
TRINITY_DN26842_c2_g2_i1	Up	NA	NA	KWMTBOMO16481	Bomo_Scaf001	ras-related protein Rab-11A
TRINITY_DN36280_c2_g1_i3	Up	NA	NA	KWMTBOMO02583	Bomo_Chr5	sequestosome-1-like
TRINITY_DN29329_c0_g2_i6	Up	NA	NA	KWMTBOMO08957	Bomo_Chr15	serine protease inhibitor 6
TRINITY_DN37017_c6_g1_i6	Up	NA	NA	KWMTBOMO10382	Bomo_Chr17	serine-threonine kinase receptor-associated protein
TRINITY_DN32658_c1_g2_i2	Up	NA	NA	KWMTBOMO09885	Bomo_Chr16	short-chain dehydrogenase, partial
TRINITY_DN21946_c0_g1_i2	Up	NA	NA	KWMTBOMO07389	Bomo_Chr12	Single stranded-binding protein c31A
TRINITY_DN27971_c3_g1_i6	Up	NA	NA	KWMTBOMO08991	Bomo_Chr15	succinate--CoA ligase
TRINITY_DN31442_c1_g1_i3	Up	NA	NA	KWMTBOMO16581	Bomo_Scaf027	suppressor of cytokine signaling 2-like
TRINITY_DN29944_c0_g1_i3	Up	NA	NA	KWMTBOMO05915	Bomo_Chr10	tetraspanin-4-like
TRINITY_DN28759_c4_g2_i3	Up	NA	NA	KWMTBOMO08743	Bomo_Chr15	thioredoxin-like protein 1
TRINITY_DN24291_c6_g1_i1	Up	NA	NA	KWMTBOMO00254	Bomo_Chr1	triosephosphate isomerase
TRINITY_DN23637_c4_g5_i4	Up	NA	NA	KWMTBOMO02956	Bomo_Chr5	Trypsin CFT-1
TRINITY_DN26490_c2_g1_i4	Up	NA	NA	KWMTBOMO15917	Bomo_Chr27	trypsin CFT-1-like
TRINITY_DN24250_c0_g1_i1	Up	NA	NA	KWMTBOMO00209	Bomo_Chr1	UNC93-like protein
TRINITY_DN29036_c0_g2_i1	Up	NA	NA	KWMTBOMO08976	Bomo_Chr15	uncharacterized protein CG16817-like
TRINITY_DN36377_c2_g1_i1	Up	NA	NA	KWMTBOMO09627	Bomo_Chr16	uncharacterized protein LOC105387960
TRINITY_DN30866_c1_g2_i3	Up	NA	NA	KWMTBOMO12775	Bomo_Chr21	uncharacterized protein LOC106129097
TRINITY_DN28633_c0_g4_i1	Up	NA	NA	KWMTBOMO03601	Bomo_Chr6	uncharacterized protein LOC112050348
TRINITY_DN27885_c0_g1_i6	Up	NA	NA	KWMTBOMO15035	Bomo_Chr25	uncharacterized protein LOC113399468
TRINITY_DN31924_c0_g3_i3	Up	NA	NA	KWMTBOMO02550	Bomo_Chr5	uncharacterized protein LOC113401089
TRINITY_DN28474_c1_g2_i1	Up	NA	NA	KWMTBOMO03870	Bomo_Chr7	uncharacterized protein LOC113499528
TRINITY_DN34439_c0_g2_i1	Up	NA	NA	KWMTBOMO16421	Bomo_Chr28	uncharacterized protein LOC114246853
TRINITY_DN23487_c0_g2_i2	Up	NA	NA	KWMTBOMO13340	Bomo_Chr22	uncharacterized protein LOC115445659
TRINITY_DN35682_c4_g1_i1	Up	NA	NA	KWMTBOMO00704	Bomo_Chr2	uncharacterized protein LOC115456466
TRINITY_DN34136_c5_g1_i1	Up	NA	NA	KWMTBOMO14297	Bomo_Chr24	unknown
TRINITY_DN24483_c3_g1_i1	Up	NA	NA	KWMTBOMO00302	Bomo_Chr1	unnamed protein product
TRINITY_DN32354_c1_g1_i2	NA	Up	Up	KWMTBOMO10508	Bomo_Chr17	aconitate hydratase, mitochondrial
TRINITY_DN23677_c0_g1_i2	NA	Up	Up	KWMTBOMO12389	Bomo_Chr21	coatomer subunit epsilon
TRINITY_DN24590_c0_g1_i11	NA	Up	Up	KWMTBOMO07237	Bomo_Chr12	cytochrome P450
TRINITY_DN25597_c4_g1_i3	NA	Up	Up	KWMTBOMO09597	Bomo_Chr16	cytosolic 10-formyltetrahydrofolate dehydrogenase
TRINITY_DN24570_c2_g1_i5	NA	Up	Up	KWMTBOMO12674	Bomo_Chr21	hypothetical protein RP20 CCG008224
TRINITY_DN30679_c1_g1_i18	NA	Up	Up	KWMTBOMO01059	Bomo_Chr3	probable 3-hydroxyacyl-CoA dehydrogenase B0272.3
TRINITY_DN33025_c2_g1_i7	NA	Up	Up	KWMTBOMO09474	Bomo_Chr16	probable malate dehydrogenase, mitochondrial
TRINITY_DN25176_c1_g3_i5	NA	Up	Up	KWMTBOMO06524	Bomo_Chr11	protein disulfide-isomerase
TRINITY_DN29589_c0_g3_i1	NA	Up	NA	KWMTBOMO02638	Bomo_Chr5	2014/3/3 protein zeta
TRINITY_DN25337_c1_g1_i2	NA	Up	NA	KWMTBOMO08666	Bomo_Chr15	40S ribosomal protein S23
TRINITY_DN23625_c6_g2_i10	NA	Up	NA	KWMTBOMO14169	Bomo_Chr23	40S ribosomal protein S3a
TRINITY_DN24315_c1_g3_i1	NA	Up	NA	KWMTBOMO05675	Bomo_Chr10	60S ribosomal protein L23a
TRINITY_DN34540_c0_g2_i3	NA	Up	NA	KWMTBOMO13622	Bomo_Chr23	DNL-type zinc finger protein-like
TRINITY_DN23509_c0_g2_i2	NA	Up	NA	KWMTBOMO01408	Bomo_Chr3	enhancer of split mbeta protein-like
TRINITY_DN25386_c4_g1_i3	NA	Up	NA	KWMTBOMO13979	Bomo_Chr23	ribosome biogenesis protein NSA2 homolog
TRINITY_DN27491_c0_g4_i1	NA	NA	Up	KWMTBOMO03069	Bomo_Chr5	33.6 kDa small heat shock protein
TRINITY_DN23761_c2_g2_i6	NA	NA	Up	KWMTBOMO07727	Bomo_Chr13	39S ribosomal protein L27, mitochondrial
TRINITY_DN31650_c1_g2_i2	NA	NA	Up	KWMTBOMO12260	Bomo_Chr20	39S ribosomal protein L39, mitochondrial
TRINITY_DN24452_c0_g2_i1	NA	NA	Up	KWMTBOMO04917	Bomo_Chr9	5-aminolevulinate synthase, erythroid-specific, mitochondrial
TRINITY_DN23768_c0_g1_i4	NA	NA	Up	KWMTBOMO10175	Bomo_Chr17	actin-5C
TRINITY_DN36491_c2_g1_i1	NA	NA	Up	KWMTBOMO12724	Bomo_Chr21	A-kinase anchor protein 17A
TRINITY_DN25781_c4_g2_i8	NA	NA	Up	KWMTBOMO09632	Bomo_Chr16	alpha-tocopherol transfer protein-like
TRINITY_DN27744_c0_g1_i1	NA	NA	Up	KWMTBOMO09812	Bomo_Chr16	apoptosis-inducing factor 3
TRINITY_DN23821_c12_g3_i2	NA	NA	Up	KWMTBOMO11351	Bomo_Chr19	ATP synthase subunit alpha, mitochondrial
TRINITY_DN32459_c0_g1_i2	NA	NA	Up	KWMTBOMO12791	Bomo_Chr21	ATP-dependent Clp protease ATP-binding subunit clpX-like
TRINITY_DN28545_c0_g2_i5	NA	NA	Up	KWMTBOMO00680	Bomo_Chr2	ATP-dependent zinc metalloprotease YME1 homolog
TRINITY_DN32984_c1_g2_i1	NA	NA	Up	KWMTBOMO10544	Bomo_Chr17	BAG domain-containing protein Samui
TRINITY_DN24104_c8_g3_i1	NA	NA	Up	KWMTBOMO10175	Bomo_Chr17	beta-actin, partial
TRINITY_DN35471_c1_g2_i1	NA	NA	Up	KWMTBOMO16042	Bomo_Chr27	calsyntenin-1
TRINITY_DN28053_c0_g2_i1	NA	NA	Up	KWMTBOMO09891	Bomo_Chr16	clavesin-1-like
TRINITY_DN28169_c1_g1_i2	NA	NA	Up	KWMTBOMO12396	Bomo_Chr21	Clavesin-2
TRINITY_DN33405_c0_g1_i4	NA	NA	Up	KWMTBOMO08831	Bomo_Chr15	collagen alpha-1(III) chain-like
TRINITY_DN25915_c0_g2_i1	NA	NA	Up	KWMTBOMO11202	Bomo_Chr19	F-actin-capping protein subunit alpha
TRINITY_DN36509_c2_g2_i7	NA	NA	Up	KWMTBOMO04871	Bomo_Chr9	FK506-binding protein 5
TRINITY_DN31343_c1_g1_i1	NA	NA	Up	KWMTBOMO08201	Bomo_Chr14	glucosamine-6-phosphate isomerase
TRINITY_DN30578_c0_g1_i5	NA	NA	Up	KWMTBOMO08135	Bomo_Chr13	hypothetical protein B5V51 1138
TRINITY_DN25540_c8_g2_i1	NA	NA	Up	KWMTBOMO09526	Bomo_Chr16	hypothetical protein B5X24 HaOG208704
TRINITY_DN35272_c0_g1_i12	NA	NA	Up	KWMTBOMO12345	Bomo_Chr21	hypothetical protein evm 003820
TRINITY_DN35602_c1_g2_i11	NA	NA	Up	KWMTBOMO03172	Bomo_Chr6	hypothetical protein evm 005248
TRINITY_DN28061_c2_g4_i1	NA	NA	Up	KWMTBOMO16414	Bomo_Chr28	hypothetical protein evm 011629
TRINITY_DN35943_c0_g1_i7	NA	NA	Up	KWMTBOMO01027	Bomo_Chr3	Ig-like and fibronectin type-III domain-containing protein 2
TRINITY_DN26135_c1_g1_i2	NA	NA	Up	KWMTBOMO14160	Bomo_Chr23	isocitrate dehydrogenase
TRINITY_DN28323_c0_g3_i1	NA	NA	Up	KWMTBOMO16031	Bomo_Chr27	Na(+)/H(+) exchange regulatory cofactor NHE-RF1
TRINITY_DN36078_c0_g2_i7	NA	NA	Up	KWMTBOMO03116	Bomo_Chr5	neuroglian
TRINITY_DN34839_c1_g1_i11	NA	NA	Up	KWMTBOMO12303	Bomo_Chr20	pancreatic lipase-related protein 2-like
TRINITY_DN26397_c1_g1_i1	NA	NA	Up	KWMTBOMO12711	Bomo_Chr21	peroxisomal N(1)-acetyl-spermine/spermidine oxidase-like
TRINITY_DN33833_c0_g1_i1	NA	NA	Up	KWMTBOMO07482	Bomo_Chr12	phospholipase A1-like
TRINITY_DN33466_c1_g2_i1	NA	NA	Up	KWMTBOMO09912	Bomo_Chr16	putative tricarboxylate transport protein, mitochondrial
TRINITY_DN30443_c3_g1_i3	NA	NA	Up	KWMTBOMO00723	Bomo_Chr2	pyruvate dehydrogenase (acetyl-transferring) kinase
TRINITY_DN24843_c4_g1_i1	NA	NA	Up	KWMTBOMO03698	Bomo_Chr6	pyruvate dehydrogenase E1 component subunit beta
TRINITY_DN30661_c3_g1_i10	NA	NA	Up	KWMTBOMO02495	Bomo_Chr5	ras-related protein Rab-44
TRINITY_DN34654_c0_g1_i3	NA	NA	Up	KWMTBOMO03346	Bomo_Chr6	ras-related protein Rac1
TRINITY_DN36455_c2_g3_i14	NA	NA	Up	KWMTBOMO05196	Bomo_Chr9	retinal dehydrogenase 1-like
TRINITY_DN33125_c2_g3_i6	NA	NA	Up	KWMTBOMO03694	Bomo_Chr6	saccharopine dehydrogenase-like oxidoreductase
TRINITY_DN29637_c1_g1_i2	NA	NA	Up	KWMTBOMO04867	Bomo_Chr9	set1/Ash2 histone methyltransferase complex subunit ASH2
TRINITY_DN32421_c1_g1_i2	NA	NA	Up	KWMTBOMO10484	Bomo_Chr17	synaptogyrin
TRINITY_DN28509_c0_g1_i4	NA	NA	Up	KWMTBOMO00793	Bomo_Chr2	T-complex protein 1 subunit epsilon
TRINITY_DN32392_c1_g2_i1	NA	NA	Up	KWMTBOMO03748	Bomo_Chr7	transketolase
TRINITY_DN23530_c3_g2_i3	NA	NA	Up	KWMTBOMO15911	Bomo_Chr27	tubulin alpha chain
TRINITY_DN29368_c2_g7_i1	NA	NA	Up	KWMTBOMO12286	Bomo_Chr20	tubulin beta-2B chain
TRINITY_DN29564_c1_g2_i1	NA	NA	Up	KWMTBOMO04745	Bomo_Chr8	uncharacterized protein K02A2.6-like, partial
TRINITY_DN24712_c1_g1_i10	NA	NA	Up	KWMTBOMO13232	Bomo_Chr22	uncharacterized protein LOC110384210
TRINITY_DN34164_c2_g1_i5	NA	NA	Up	KWMTBOMO14032	Bomo_Chr23	uncharacterized protein LOC113225702
TRINITY_DN25688_c2_g1_i5	NA	NA	Up	KWMTBOMO13136	Bomo_Chr22	uncharacterized protein LOC113236755
TRINITY_DN35982_c1_g1_i3	NA	NA	Up	KWMTBOMO09565	Bomo_Chr16	uncharacterized protein LOC113240689
TRINITY_DN34724_c1_g1_i8	NA	NA	Up	KWMTBOMO10419	Bomo_Chr17	uncharacterized protein LOC113395093
TRINITY_DN33033_c0_g1_i8	NA	NA	Up	KWMTBOMO09638	Bomo_Chr16	uncharacterized protein LOC113502832
TRINITY_DN34108_c0_g1_i8	NA	NA	Up	KWMTBOMO12575	Bomo_Chr21	uncharacterized protein LOC113510806
TRINITY_DN25485_c0_g1_i2	NA	NA	Up	KWMTBOMO07206	Bomo_Chr12	uncharacterized protein LOC114356585
TRINITY_DN37131_c3_g1_i4	NA	NA	Up	KWMTBOMO09441	Bomo_Chr16	uncharacterized protein LOC115455721
TRINITY_DN35582_c0_g1_i5	NA	NA	Up	KWMTBOMO10184	Bomo_Chr17	Usher syndrome type-1G protein homolog
TRINITY_DN28088_c0_g1_i2	NA	NA	Down	KWMTBOMO14984	Bomo_Chr25	26S proteasome regulatory subunit 6A-B
TRINITY_DN36865_c3_g1_i12	NA	NA	Down	KWMTBOMO15274	Bomo_Chr25	39S ribosomal protein L11, mitochondrial
TRINITY_DN30451_c2_g1_i1	NA	NA	Down	KWMTBOMO02140	Bomo_Chr4	39S ribosomal protein L3, mitochondrial
TRINITY_DN23983_c2_g2_i1	NA	NA	Down	KWMTBOMO07688	Bomo_Chr13	40S ribosomal protein S2
TRINITY_DN34255_c3_g3_i2	NA	NA	Down	KWMTBOMO01055	Bomo_Chr3	40S ribosomal protein S26
TRINITY_DN24449_c1_g1_i1	NA	NA	Down	KWMTBOMO11255	Bomo_Chr19	40S ribosomal protein S9
TRINITY_DN24577_c4_g2_i5	NA	NA	Down	KWMTBOMO02006	Bomo_Chr4	60S ribosomal protein L3
TRINITY_DN31481_c1_g1_i1	NA	NA	Down	KWMTBOMO12645	Bomo_Chr21	actin-binding Rho-activating protein
TRINITY_DN24738_c1_g1_i1	NA	NA	Down	KWMTBOMO02061	Bomo_Chr4	adenosylhomocysteinase
TRINITY_DN28031_c1_g5_i4	NA	NA	Down	KWMTBOMO12865	Bomo_Chr22	akirin-like
TRINITY_DN26133_c1_g1_i1	NA	NA	Down	KWMTBOMO05874	Bomo_Chr10	alcohol dehydrogenase AD1
TRINITY_DN30977_c0_g2_i3	NA	NA	Down	KWMTBOMO04396	Bomo_Chr8	Alpha-amylase 4N
TRINITY_DN32582_c2_g1_i5	NA	NA	Down	KWMTBOMO00826	Bomo_Chr2	androgen-dependent TFPI-regulating protein-like
TRINITY_DN37028_c2_g2_i4	NA	NA	Down	KWMTBOMO09837	Bomo_Chr16	apolipoprotein D-like
TRINITY_DN29160_c2_g2_i11	NA	NA	Down	KWMTBOMO09660	Bomo_Chr16	apyrase
TRINITY_DN36123_c2_g2_i3	NA	NA	Down	KWMTBOMO02223	Bomo_Chr4	aspartate aminotransferase, mitochondrial
TRINITY_DN35950_c0_g1_i11	NA	NA	Down	KWMTBOMO10323	Bomo_Chr17	ATP-binding cassette sub-family A member 3-like
TRINITY_DN34370_c0_g1_i2	NA	NA	Down	KWMTBOMO04968	Bomo_Chr9	ATP-dependent RNA helicase DDX54
TRINITY_DN24017_c4_g6_i3	NA	NA	Down	KWMTBOMO06732	Bomo_Chr11	ATP-dependent RNA helicase p62-like
TRINITY_DN33411_c0_g3_i1	NA	NA	Down	KWMTBOMO13608	Bomo_Chr23	axoneme-associated protein mst101(2)-like
TRINITY_DN30037_c1_g1_i3	NA	NA	Down	KWMTBOMO08055	Bomo_Chr13	beta-alanine-activating enzyme
TRINITY_DN33699_c1_g1_i5	NA	NA	Down	KWMTBOMO15357	Bomo_Chr25	bifunctional glutamate/proline--tRNA ligase
TRINITY_DN33205_c2_g2_i3	NA	NA	Down	KWMTBOMO12442	Bomo_Chr21	bifunctional methylenetetrahydrofolate dehydrogenase/cyclohydrolase
TRINITY_DN34484_c1_g2_i3	NA	NA	Down	KWMTBOMO07788	Bomo_Chr13	branched-chain-amino-acid aminotransferase, cytosolic
TRINITY_DN30916_c1_g1_i10	NA	NA	Down	KWMTBOMO15205	Bomo_Chr25	C-1-tetrahydrofolate synthase, cytoplasmic
TRINITY_DN26429_c7_g1_i3	NA	NA	Down	KWMTBOMO15086	Bomo_Chr25	Carboxypeptidase B
TRINITY_DN25928_c0_g1_i2	NA	NA	Down	KWMTBOMO08184	Bomo_Chr14	carboxypeptidase B-like
TRINITY_DN26716_c0_g1_i9	NA	NA	Down	KWMTBOMO08663	Bomo_Chr15	Casein kinase II subunit beta, partial
TRINITY_DN32642_c1_g1_i1	NA	NA	Down	KWMTBOMO09809	Bomo_Chr16	CDP-diacylglycerol--inositol 3-phosphatidyltransferase
TRINITY_DN28478_c6_g1_i3	NA	NA	Down	KWMTBOMO09815	Bomo_Chr16	coiled-coil domain-containing protein 86
TRINITY_DN35481_c1_g1_i2	NA	NA	Down	KWMTBOMO01975	Bomo_Chr4	collagen alpha-1(IV) chain
TRINITY_DN24194_c0_g1_i1	NA	NA	Down	KWMTBOMO08278	Bomo_Chr14	collagenase
TRINITY_DN22871_c0_g1_i1	NA	NA	Down	KWMTBOMO08278	Bomo_Chr14	collagenase-like
TRINITY_DN36424_c1_g1_i4	NA	NA	Down	KWMTBOMO12258	Bomo_Chr20	Counting factor associated protein D
TRINITY_DN26730_c3_g2_i1	NA	NA	Down	KWMTBOMO09890	Bomo_Chr16	cuticle protein 16.8-like
TRINITY_DN32745_c1_g1_i5	NA	NA	Down	KWMTBOMO15699	Bomo_Chr26	cytochrome P450 4c3, partial
TRINITY_DN34585_c0_g1_i1	NA	NA	Down	KWMTBOMO07237	Bomo_Chr12	cytochrome P450 6B2-like
TRINITY_DN24280_c3_g1_i12	NA	NA	Down	KWMTBOMO10620	Bomo_Chr17	cytochrome P450 monooxygenase
TRINITY_DN29847_c1_g2_i6	NA	NA	Down	KWMTBOMO13749	Bomo_Chr23	death-associated inhibitor of apoptosis 1-like
TRINITY_DN36330_c2_g1_i1	NA	NA	Down	KWMTBOMO10489	Bomo_Chr17	dihydropyrimidine dehydrogenase
TRINITY_DN33503_c0_g1_i1	NA	NA	Down	KWMTBOMO09648	Bomo_Chr16	DNA ligase 1
TRINITY_DN35748_c3_g1_i8	NA	NA	Down	KWMTBOMO11772	Bomo_Chr19	dolichyl-diphosphooligosaccharide--protein glycosyltransferase subunit DAD1
TRINITY_DN36770_c0_g1_i4	NA	NA	Down	KWMTBOMO06708	Bomo_Chr11	ecto-NOX disulfide-thiol exchanger 2-like
TRINITY_DN24882_c0_g1_i4	NA	NA	Down	KWMTBOMO02216	Bomo_Chr4	elongation factor Ts, mitochondrial
TRINITY_DN34834_c1_g1_i1	NA	NA	Down	KWMTBOMO13034	Bomo_Chr22	elongation of very long chain fatty acids protein AAEL008004
TRINITY_DN27102_c4_g4_i1	NA	NA	Down	KWMTBOMO02081	Bomo_Chr4	eukaryotic initiation factor 4A
TRINITY_DN31746_c2_g1_i1	NA	NA	Down	KWMTBOMO10337	Bomo_Chr17	eukaryotic peptide chain release factor GTP-binding subunit ERF3A
TRINITY_DN31467_c1_g2_i1	NA	NA	Down	KWMTBOMO10493	Bomo_Chr17	eukaryotic translation initiation factor 3 subunit B
TRINITY_DN31786_c0_g1_i3	NA	NA	Down	KWMTBOMO09621	Bomo_Chr16	eukaryotic translation initiation factor 3 subunit C
TRINITY_DN31117_c1_g2_i6	NA	NA	Down	KWMTBOMO13171	Bomo_Chr22	eukaryotic translation initiation factor 3 subunit G
TRINITY_DN26051_c4_g1_i1	NA	NA	Down	KWMTBOMO06067	Bomo_Chr10	Facilitated trehalose transporter Tret1
TRINITY_DN27153_c1_g1_i1	NA	NA	Down	KWMTBOMO02622	Bomo_Chr5	facilitated trehalose transporter Tret1-2 homolog
TRINITY_DN24883_c2_g1_i1	NA	NA	Down	KWMTBOMO09822	Bomo_Chr16	farnesol dehydrogenase
TRINITY_DN27660_c4_g1_i3	NA	NA	Down	KWMTBOMO09721	Bomo_Chr16	fatty acid-binding protein, muscle-like
TRINITY_DN34903_c1_g1_i3	NA	NA	Down	KWMTBOMO14250	Bomo_Chr23	fatty acyl reductase
TRINITY_DN33398_c2_g3_i5	NA	NA	Down	KWMTBOMO14192	Bomo_Chr23	fatty acyl-CoA reductase 1-like
TRINITY_DN35844_c3_g1_i2	NA	NA	Down	KWMTBOMO14197	Bomo_Chr23	fatty acyl-CoA reductase wat-like
TRINITY_DN28843_c1_g1_i6	NA	NA	Down	KWMTBOMO12875	Bomo_Chr22	four and a half LIM domains protein 2
TRINITY_DN23427_c0_g1_i4	NA	NA	Down	KWMTBOMO12672	Bomo_Chr21	fructose-1,6-bisphosphatase 1
TRINITY_DN28923_c1_g2_i5	NA	NA	Down	KWMTBOMO09553	Bomo_Chr16	fructose-bisphosphate aldolase
TRINITY_DN24068_c1_g3_i4	NA	NA	Down	KWMTBOMO03430	Bomo_Chr6	glutamate dehydrogenase, mitochondrial
TRINITY_DN23825_c0_g2_i2	NA	NA	Down	KWMTBOMO01814	Bomo_Chr4	hypothetical protein B5V51 1792
TRINITY_DN24621_c0_g3_i2	NA	NA	Down	KWMTBOMO12512	Bomo_Chr21	hypothetical protein B5V51 2838
TRINITY_DN25074_c2_g1_i1	NA	NA	Down	KWMTBOMO08849	Bomo_Chr15	hypothetical protein B5V51 4606
TRINITY_DN25908_c7_g1_i1	NA	NA	Down	KWMTBOMO00841	Bomo_Chr2	hypothetical protein B5V51 770
TRINITY_DN36071_c1_g1_i6	NA	NA	Down	KWMTBOMO03453	Bomo_Chr6	hypothetical protein B5V51 8358
TRINITY_DN35980_c1_g1_i1	NA	NA	Down	KWMTBOMO09542	Bomo_Chr16	hypothetical protein B5X24 HaOG209064
TRINITY_DN35261_c3_g3_i4	NA	NA	Down	KWMTBOMO08673	Bomo_Chr15	hypothetical protein evm 000085
TRINITY_DN36917_c20_g1_i8	NA	NA	Down	KWMTBOMO00019	Bomo_Chr1	hypothetical protein evm 005331
TRINITY_DN29565_c1_g1_i3	NA	NA	Down	KWMTBOMO09932	Bomo_Chr16	hypothetical protein evm 009822
TRINITY_DN33443_c0_g1_i1	NA	NA	Down	KWMTBOMO13507	Bomo_Chr23	hypothetical protein evm 013149
TRINITY_DN31636_c1_g1_i6	NA	NA	Down	KWMTBOMO00462	Bomo_Chr1	hypothetical protein evm 013160
TRINITY_DN30410_c1_g1_i3	NA	NA	Down	KWMTBOMO09531	Bomo_Chr16	inositol oxygenase-like
TRINITY_DN31909_c0_g4_i1	NA	NA	Down	KWMTBOMO06653	Bomo_Chr11	Lipase 3
TRINITY_DN24491_c0_g2_i1	NA	NA	Down	KWMTBOMO12822	Bomo_Chr22	lipase 3-like
TRINITY_DN30025_c2_g3_i2	NA	NA	Down	KWMTBOMO11267	Bomo_Chr19	LOW QUALITY PROTEIN: uncharacterized protein LOC113522146
TRINITY_DN36447_c4_g1_i2	NA	NA	Down	KWMTBOMO01802	Bomo_Chr4	L-threonine 3-dehydrogenase, mitochondrial
TRINITY_DN26211_c2_g1_i3	NA	NA	Down	KWMTBOMO10310	Bomo_Chr17	L-xylulose reductase-like
TRINITY_DN33161_c0_g3_i3	NA	NA	Down	KWMTBOMO07670	Bomo_Chr13	membrane-associated progesterone receptor component 1-like
TRINITY_DN27663_c10_g1_i3	NA	NA	Down	KWMTBOMO00840	Bomo_Chr2	metaxin-2-like
TRINITY_DN33496_c2_g2_i9	NA	NA	Down	KWMTBOMO16650	Bomo_Scaf069	mps one binder kinase activator 1 like protein
TRINITY_DN35261_c3_g1_i1	NA	NA	Down	KWMTBOMO08672	Bomo_Chr15	multifunctional protein ADE2
TRINITY_DN28865_c0_g2_i3	NA	NA	Down	KWMTBOMO12236	Bomo_Chr20	myrosinase 1-like
TRINITY_DN36865_c3_g1_i3	NA	NA	Down	KWMTBOMO15273	Bomo_Chr25	N-acylneuraminate-9-phosphatase
TRINITY_DN29168_c0_g2_i3	NA	NA	Down	KWMTBOMO00782	Bomo_Chr2	NADH dehydrogenase
TRINITY_DN33972_c0_g1_i4	NA	NA	Down	KWMTBOMO09295	Bomo_Chr15	neural Wiskott-Aldrich syndrome protein-like
TRINITY_DN29638_c1_g2_i12	NA	NA	Down	KWMTBOMO05696	Bomo_Chr10	neurogenic locus notch homolog protein 3
TRINITY_DN32031_c2_g1_i2	NA	NA	Down	KWMTBOMO00687	Bomo_Chr2	nucleolar GTP-binding protein 1
TRINITY_DN27656_c2_g3_i1	NA	NA	Down	KWMTBOMO13512	Bomo_Chr23	organic cation transporter protein-like
TRINITY_DN29027_c0_g2_i9	NA	NA	Down	KWMTBOMO09811	Bomo_Chr16	oxysterol-binding protein 1-like
TRINITY_DN29675_c4_g1_i1	NA	NA	Down	KWMTBOMO06323	Bomo_Chr11	pancreatic lipase 2
TRINITY_DN32953_c1_g6_i4	NA	NA	Down	KWMTBOMO09652	Bomo_Chr16	peptidoglycan recognition protein LB
TRINITY_DN23854_c2_g3_i2	NA	NA	Down	KWMTBOMO09650	Bomo_Chr16	peptidoglycan recognition protein LB2b, partial
TRINITY_DN32329_c0_g1_i13	NA	NA	Down	KWMTBOMO12505	Bomo_Chr21	peritrophin 1
TRINITY_DN31670_c1_g1_i5	NA	NA	Down	KWMTBOMO00941	Bomo_Chr2	peritrophin-1-like
TRINITY_DN33079_c1_g2_i10	NA	NA	Down	KWMTBOMO09922	Bomo_Chr16	phosphorylase b kinase gamma catalytic chain, skeletal muscle/heart
TRINITY_DN35672_c1_g1_i3	NA	NA	Down	KWMTBOMO04019	Bomo_Chr7	pollen-specific leucine-rich repeat extensin-like protein 1
TRINITY_DN24005_c2_g1_i1	NA	NA	Down	KWMTBOMO12631	Bomo_Chr21	polyubiquitin-A
TRINITY_DN29695_c1_g1_i4	NA	NA	Down	KWMTBOMO15176	Bomo_Chr25	pre-mRNA-processing factor 39
TRINITY_DN24328_c1_g7_i1	NA	NA	Down	KWMTBOMO12264	Bomo_Chr20	probable aminopeptidase NPEPL1
TRINITY_DN30193_c4_g2_i1	NA	NA	Down	KWMTBOMO00726	Bomo_Chr2	probable NADH dehydrogenase
TRINITY_DN25345_c0_g2_i1	NA	NA	Down	KWMTBOMO10466	Bomo_Chr17	prostaglandin reductase 1-like
TRINITY_DN30081_c1_g3_i1	NA	NA	Down	KWMTBOMO09900	Bomo_Chr16	protein D2-like
TRINITY_DN26438_c0_g1_i1	NA	NA	Down	KWMTBOMO12242	Bomo_Chr20	protein LTV1 homolog
TRINITY_DN35929_c2_g1_i7	NA	NA	Down	KWMTBOMO14208	Bomo_Chr23	Protein phosphatase 1 regulatory subunit 15A
TRINITY_DN30498_c2_g1_i3	NA	NA	Down	KWMTBOMO15428	Bomo_Chr25	protein phosphatase 1B
TRINITY_DN34208_c1_g3_i1	NA	NA	Down	KWMTBOMO02004	Bomo_Chr4	protein slowmo
TRINITY_DN31791_c1_g4_i2	NA	NA	Down	KWMTBOMO12895	Bomo_Chr22	protein transport protein Sec61 subunit alpha
TRINITY_DN29246_c0_g1_i1	NA	NA	Down	KWMTBOMO02414	Bomo_Chr5	queuosine salvage protein
TRINITY_DN28165_c0_g3_i2	NA	NA	Down	KWMTBOMO12709	Bomo_Chr21	ribose-phosphate pyrophosphokinase 2
TRINITY_DN29100_c4_g1_i3	NA	NA	Down	KWMTBOMO12650	Bomo_Chr21	ribose-phosphate pyrophosphokinase 2-like
TRINITY_DN34017_c1_g1_i7	NA	NA	Down	KWMTBOMO09683	Bomo_Chr16	RILP protein
TRINITY_DN32087_c0_g1_i1	NA	NA	Down	KWMTBOMO14231	Bomo_Chr23	scavenger receptor class B member 1
TRINITY_DN32596_c4_g1_i3	NA	NA	Down	KWMTBOMO03153	Bomo_Chr6	scavenger receptor class B member 1-like
TRINITY_DN27665_c1_g2_i5	NA	NA	Down	KWMTBOMO13923	Bomo_Chr23	short/branched chain specific acyl-CoA dehydrogenase, mitochondrial
TRINITY_DN34978_c6_g1_i2	NA	NA	Down	KWMTBOMO10342	Bomo_Chr17	sodium-dependent nutrient amino acid transporter 1-like
TRINITY_DN25773_c2_g1_i3	NA	NA	Down	KWMTBOMO09620	Bomo_Chr16	synaptosomal-associated protein 29
TRINITY_DN36028_c1_g1_i6	NA	NA	Down	KWMTBOMO05993	Bomo_Chr10	thioredoxin reductase 1, mitochondrial
TRINITY_DN25628_c0_g1_i5	NA	NA	Down	KWMTBOMO02879	Bomo_Chr5	trans-1,2-dihydrobenzene-1,2-diol dehydrogenase-like
TRINITY_DN35292_c1_g1_i13	NA	NA	Down	KWMTBOMO00902	Bomo_Chr2	transcription factor CP2-like protein 1
TRINITY_DN29212_c0_g1_i3	NA	NA	Down	KWMTBOMO15317	Bomo_Chr25	transcription factor kayak
TRINITY_DN32447_c0_g1_i1	NA	NA	Down	KWMTBOMO05892	Bomo_Chr10	TRPL translocation defect protein 14
TRINITY_DN23637_c4_g3_i2	NA	NA	Down	KWMTBOMO02956	Bomo_Chr5	trypsin
TRINITY_DN29741_c4_g1_i3	NA	NA	Down	KWMTBOMO07994	Bomo_Chr13	tumor necrosis factor receptor superfamily member wengen-like
TRINITY_DN28559_c6_g1_i2	NA	NA	Down	KWMTBOMO12604	Bomo_Chr21	tyrosine-protein kinase CSK, partial
TRINITY_DN30966_c4_g2_i12	NA	NA	Down	KWMTBOMO12479	Bomo_Chr21	tyrosine-protein phosphatase non-receptor type 9
TRINITY_DN27556_c0_g2_i1	NA	NA	Down	KWMTBOMO14218	Bomo_Chr23	ubiquitin-fold modifier-conjugating enzyme 1
TRINITY_DN35800_c1_g2_i5	NA	NA	Down	KWMTBOMO15378	Bomo_Chr25	unc-112-related protein-like, partial
TRINITY_DN26525_c0_g1_i2	NA	NA	Down	KWMTBOMO12774	Bomo_Chr21	uncharacterized family 31 glucosidase KIAA1161-like
TRINITY_DN35091_c0_g1_i3	NA	NA	Down	KWMTBOMO02330	Bomo_Chr4	uncharacterized protein LOC101739397
TRINITY_DN33759_c0_g3_i6	NA	NA	Down	KWMTBOMO14979	Bomo_Chr25	uncharacterized protein LOC106113369
TRINITY_DN29693_c2_g1_i1	NA	NA	Down	KWMTBOMO15760	Bomo_Chr26	uncharacterized protein LOC106116430
TRINITY_DN31455_c0_g3_i5	NA	NA	Down	KWMTBOMO04052	Bomo_Chr7	uncharacterized protein LOC106134414
TRINITY_DN36936_c6_g3_i3	NA	NA	Down	KWMTBOMO15166	Bomo_Chr25	uncharacterized protein LOC110373384
TRINITY_DN33963_c2_g3_i3	NA	NA	Down	KWMTBOMO15307	Bomo_Chr25	uncharacterized protein LOC110380435
TRINITY_DN27624_c0_g2_i1	NA	NA	Down	KWMTBOMO09644	Bomo_Chr16	uncharacterized protein LOC111359991
TRINITY_DN34272_c0_g1_i7	NA	NA	Down	KWMTBOMO09893	Bomo_Chr16	uncharacterized protein LOC113502761
TRINITY_DN32911_c1_g3_i1	NA	NA	Down	KWMTBOMO10410	Bomo_Chr17	uncharacterized protein LOC113512318
TRINITY_DN36634_c2_g1_i3	NA	NA	Down	KWMTBOMO10502	Bomo_Chr17	uncharacterized protein LOC113513838
TRINITY_DN30778_c0_g3_i2	NA	NA	Down	KWMTBOMO15354	Bomo_Chr25	uncharacterized protein LOC114364499
TRINITY_DN36250_c1_g1_i3	NA	NA	Down	KWMTBOMO12265	Bomo_Chr20	uncharacterized protein LOC115444551
TRINITY_DN37270_c11_g1_i10	NA	NA	Down	KWMTBOMO16658	Bomo_Scaf076	Uncharacterized protein OBRU01 10380, partial
TRINITY_DN33690_c1_g4_i2	NA	NA	Down	KWMTBOMO04170	Bomo_Chr7	UTP--glucose-1-phosphate uridylyltransferase
TRINITY_DN30597_c3_g1_i1	NA	NA	Down	KWMTBOMO09966	Bomo_Chr16	vacuolar protein sorting-associated protein 29
TRINITY_DN27992_c1_g2_i1	NA	NA	Down	KWMTBOMO08962	Bomo_Chr15	very-long-chain (3R)-3-hydroxyacyl-CoA dehydratase hpo-8
TRINITY_DN27045_c1_g1_i5	NA	NA	Down	KWMTBOMO09705	Bomo_Chr16	very-long-chain 3-oxoacyl-CoA reductase
TRINITY_DN24630_c0_g1_i1	NA	NA	Down	KWMTBOMO14937	Bomo_Chr25	viral IAP-associated factor homolog
TRINITY_DN28711_c0_g1_i1	NA	NA	Down	KWMTBOMO15019	Bomo_Chr25	zinc carboxypeptidase-like
TRINITY_DN31196_c0_g1_i1	NA	NA	Down	KWMTBOMO09828	Bomo_Chr16	zinc finger protein 343-like
TRINITY_DN26094_c0_g1_i1	NA	NA	Down	KWMTBOMO10414	Bomo_Chr17	zinc finger protein 93-like
TRINITY_DN31692_c0_g3_i2	NA	NA	Down	KWMTBOMO07644	Bomo_Chr13	zinc finger protein jing homolog
TRINITY_DN27163_c2_g1_i9	NA	Down	NA	KWMTBOMO12428	Bomo_Chr21	60S ribosomal protein L17
TRINITY_DN23746_c5_g1_i3	NA	Down	NA	KWMTBOMO09833	Bomo_Chr16	glucosylceramidase-like
TRINITY_DN31192_c0_g1_i1	NA	Down	NA	KWMTBOMO15558	Bomo_Chr26	hypothetical protein B5V51 14510
TRINITY_DN28603_c3_g6_i1	NA	Down	NA	KWMTBOMO00171	Bomo_Chr1	paramyosin, long form-like
TRINITY_DN36489_c0_g1_i7	NA	Down	Down	KWMTBOMO04904	Bomo_Chr9	aminopeptidase N
TRINITY_DN29117_c3_g1_i3	NA	Down	Down	KWMTBOMO00964	Bomo_Chr2	cysteine dioxygenase
TRINITY_DN25394_c1_g1_i2	NA	Down	Down	KWMTBOMO12342	Bomo_Chr21	Cytochrome P450 6B2
TRINITY_DN27148_c0_g2_i1	NA	Down	Down	KWMTBOMO12343	Bomo_Chr21	P450 CYP6 family protein 12
TRINITY_DN24870_c1_g1_i24	NA	Down	Down	KWMTBOMO00962	Bomo_Chr2	Probable chitinase 10
TRINITY_DN27155_c6_g2_i2	Down	NA	Up	KWMTBOMO05541	Bomo_Chr10	calcium-transporting ATPase sarcoplasmic/endoplasmic reticulum
TRINITY_DN33410_c4_g1_i2	Down	NA	Up	KWMTBOMO05924	Bomo_Chr10	paxillin
TRINITY_DN32172_c2_g1_i2	Down	NA	NA	KWMTBOMO11192	Bomo_Chr19	3-ketoacyl-CoA thiolase, mitochondrial-like
TRINITY_DN28520_c2_g1_i3	Down	NA	NA	KWMTBOMO08440	Bomo_Chr14	40S ribosomal protein S16
TRINITY_DN24816_c0_g1_i4	Down	NA	NA	KWMTBOMO05016	Bomo_Chr9	activating signal cointegrator 1 complex subunit 2 homolog
TRINITY_DN30335_c2_g1_i4	Down	NA	NA	KWMTBOMO11354	Bomo_Chr19	aldehyde dehydrogenase, dimeric NADP-preferring
TRINITY_DN31989_c4_g2_i1	Down	NA	NA	KWMTBOMO05102	Bomo_Chr9	arylsulfatase B-like
TRINITY_DN27850_c1_g1_i9	Down	NA	NA	KWMTBOMO05795	Bomo_Chr10	cytochrome P450 18a1
TRINITY_DN29265_c4_g4_i4	Down	NA	NA	KWMTBOMO07943	Bomo_Chr13	cytochrome P450 4g15
TRINITY_DN30426_c3_g2_i6	Down	NA	NA	KWMTBOMO13413	Bomo_Chr22	dual specificity protein phosphatase 18-like
TRINITY_DN36778_c0_g1_i2	Down	NA	NA	KWMTBOMO11267	Bomo_Chr19	Ecdysteroid 22-kinase
TRINITY_DN35761_c1_g2_i1	Down	NA	NA	KWMTBOMO13353	Bomo_Chr22	elongation of very long chain fatty acids protein 4-like
TRINITY_DN36182_c4_g1_i10	Down	NA	NA	KWMTBOMO06656	Bomo_Chr11	epimerase family protein SDR39U1
TRINITY_DN27565_c6_g2_i3	Down	NA	NA	KWMTBOMO01757	Bomo_Chr4	eukaryotic translation initiation factor 3 subunit H
TRINITY_DN35262_c2_g2_i4	Down	NA	NA	KWMTBOMO16034	Bomo_Chr27	hexokinase-2-like
TRINITY_DN36530_c0_g1_i2	Down	NA	NA	KWMTBOMO14821	Bomo_Chr24	hypothetical protein B5V51 10303
TRINITY_DN32308_c1_g1_i1	Down	NA	NA	KWMTBOMO00710	Bomo_Chr2	hypothetical protein B5V51 15010
TRINITY_DN28742_c1_g1_i11	Down	NA	NA	KWMTBOMO11071	Bomo_Chr18	hypothetical protein B5V51 4731
TRINITY_DN25498_c0_g1_i2	Down	NA	NA	KWMTBOMO06644	Bomo_Chr11	hypothetical protein B5X24 HaOG205411
TRINITY_DN34518_c0_g2_i2	Down	NA	NA	KWMTBOMO15542	Bomo_Chr26	hypothetical protein KGM 206261
TRINITY_DN36418_c1_g1_i6	Down	NA	NA	KWMTBOMO02060	Bomo_Chr4	importin subunit beta-1
TRINITY_DN25787_c5_g1_i5	Down	NA	NA	KWMTBOMO06525	Bomo_Chr11	methyltransferase-like protein 22
TRINITY_DN23412_c0_g1_i1	Down	NA	NA	KWMTBOMO07394	Bomo_Chr12	mitochondrial basic amino acids transporter-like
TRINITY_DN34027_c2_g1_i1	Down	NA	NA	KWMTBOMO13858	Bomo_Chr23	monocarboxylate transporter 9
TRINITY_DN23774_c2_g1_i3	Down	NA	NA	KWMTBOMO04271	Bomo_Chr8	myosin heavy chain, muscle isoform X14
TRINITY_DN35685_c0_g2_i2	Down	NA	NA	KWMTBOMO05877	Bomo_Chr10	nitric oxide synthase
TRINITY_DN33207_c3_g1_i14	Down	NA	NA	KWMTBOMO11224	Bomo_Chr19	Nose resistant to fluoxetine protein 6
TRINITY_DN33324_c1_g1_i11	Down	NA	NA	KWMTBOMO16109	Bomo_Chr27	nose resistant to fluoxetine protein 6-like
TRINITY_DN36728_c2_g1_i1	Down	NA	NA	KWMTBOMO11594	Bomo_Chr19	peptidyl-prolyl cis-trans isomerase FKBP8-like
TRINITY_DN29733_c0_g1_i3	Down	NA	NA	KWMTBOMO05178	Bomo_Chr9	probable phosphoserine aminotransferase
TRINITY_DN35016_c0_g1_i11	Down	NA	NA	KWMTBOMO09480	Bomo_Chr16	protein I'm not dead yet
TRINITY_DN32405_c1_g5_i1	Down	NA	NA	KWMTBOMO11206	Bomo_Chr19	putative ecdysone oxidase
TRINITY_DN25728_c1_g1_i19	Down	NA	NA	KWMTBOMO11453	Bomo_Chr19	putative farnesyl diphosphate synthase
TRINITY_DN35485_c8_g1_i2	Down	NA	NA	KWMTBOMO11694	Bomo_Chr19	putative phosphatidate phosphatase
TRINITY_DN37280_c14_g1_i2	Down	NA	NA	KWMTBOMO14368	Bomo_Chr24	ryanodine receptor 1
TRINITY_DN31788_c10_g10_i1	Down	NA	NA	KWMTBOMO11731	Bomo_Chr19	translation elongation factor 2
TRINITY_DN23559_c5_g1_i3	Down	NA	NA	KWMTBOMO03005	Bomo_Chr5	translation elongation factor EF-1 subunit alpha
TRINITY_DN36716_c1_g1_i4	Down	NA	NA	KWMTBOMO04296	Bomo_Chr8	trifunctional purine biosynthetic protein adenosine-3
TRINITY_DN37253_c9_g1_i1	Down	NA	NA	KWMTBOMO16029	Bomo_Chr27	twitchin isoform X13
TRINITY_DN37145_c4_g1_i4	Down	NA	NA	KWMTBOMO06040	Bomo_Chr10	uncharacterized protein LOC114351326
TRINITY_DN35157_c1_g3_i8	Down	NA	NA	KWMTBOMO13262	Bomo_Chr22	zonadhesin-like
TRINITY_DN30863_c1_g2_i2	Down	NA	Down	KWMTBOMO05205	Bomo_Chr9	bifunctional purine biosynthesis protein PURH
TRINITY_DN29339_c0_g1_i5	Down	NA	Down	KWMTBOMO06852	Bomo_Chr11	cytochrome P450 6B6-like
TRINITY_DN35653_c2_g1_i3	Down	NA	Down	KWMTBOMO13770	Bomo_Chr23	cytosolic purine 5'-nucleotidase
TRINITY_DN31496_c0_g1_i7	Down	NA	Down	KWMTBOMO01031	Bomo_Chr3	hypothetical protein evm 010340
TRINITY_DN32163_c1_g1_i1	Down	NA	Down	KWMTBOMO02666	Bomo_Chr5	monocarboxylate transporter 9-like
TRINITY_DN27875_c1_g2_i1	Down	NA	Down	KWMTBOMO05572	Bomo_Chr10	pescadillo homolog
TRINITY_DN33892_c2_g1_i3	Down	NA	Down	KWMTBOMO01950	Bomo_Chr4	protein timeless
TRINITY_DN24266_c2_g6_i6	Down	NA	Down	KWMTBOMO10374	Bomo_Chr17	spaetzle-processing enzyme-like, partial
TRINITY_DN31787_c0_g1_i1	Down	NA	Down	KWMTBOMO12490	Bomo_Chr21	synaptic vesicle glycoprotein 2B
TRINITY_DN33867_c2_g2_i4	Down	NA	Down	KWMTBOMO01400	Bomo_Chr3	uncharacterized protein LOC106134297
TRINITY_DN31450_c0_g1_i3	Down	Down	NA	KWMTBOMO02535	Bomo_Chr5	glycogenin-1-like
TRINITY_DN34619_c12_g1_i2	Down	Down	NA	KWMTBOMO04271	Bomo_Chr8	myosin heavy chain, muscle
TRINITY_DN34774_c0_g2_i6	Down	Down	NA	KWMTBOMO13094	Bomo_Chr22	phosphoribosylformylglycinamidine synthase
TRINITY_DN30721_c2_g2_i11	Down	Down	NA	KWMTBOMO02617	Bomo_Chr5	very low-density lipoprotein receptor-like
TRINITY_DN33649_c6_g2_i1	Down	Down	Down	KWMTBOMO05092	Bomo_Chr9	hypothetical protein B5X24 HaOG206272
TRINITY_DN24149_c2_g2_i1	Down	Down	Down	KWMTBOMO12512	Bomo_Chr21	pancreatic triacylglycerol lipase-like
TRINITY_DN36182_c4_g2_i2	Down	Down	Down	KWMTBOMO06657	Bomo_Chr11	purine nucleoside phosphorylase
TRINITY_DN31847_c0_g1_i1	Down	Down	Down	KWMTBOMO08355	Bomo_Chr14	tryptophan 2,3-dioxygenase
TRINITY_DN36693_c0_g1_i3	Down	Down	Down	KWMTBOMO05089	Bomo_Chr9	venom allergen 5 2-like
